# Supplementary material for: High Virulence and Multidrug Resistance of Escherichia coli Isolated in Periodontal Disease
Source: Microorganisms. 2022 Dec 23;11(1):45. doi: 10.3390/microorganisms11010045 (PMC9863014; doi:10.3390/microorganisms11010045)
Supplement: Supplementary file 1 [file microorganisms-11-00045-s001.zip]

Archive with 5 entries (5 files):
- Supplementary material S1.pdf
- Supplementary material S2-Bacteria.R
- Supplementary material S2-Detection.table.Factor.tsv
- Supplementary material S2-Detection.table.Factor.xlsx
- Supplementary material S2-Detection.table.tsv
