# Supplementary material for: High Virulence and Multidrug Resistance of Escherichia coli Isolated in Periodontal Disease
Source: Microorganisms. 2022 Dec 23;11(1):45. doi: 10.3390/microorganisms11010045 (PMC9863014; doi:10.3390/microorganisms11010045)
Supplement: Supplementary file 1 [file microorganisms-11-00045-s001.zip › Supplementary material S2-Detection.table.Factor.tsv]

NO.OFSTRAIN	Diagnosis	pap	papGI	papGII	papGIII	fim	afa	sfa	iha	focG	bmaE	cnf1	hlyA	usp	set.1	astA	tsh	iuc	iroN	irp2	feoB	fyuA	ireA	kpsMT	ompT	iss	traT	malX	PHYLOGROUP	SEROTYPE	BIOFILM FORMATION
U1	Moderate P.	YES	NO	YES	NO	YES	NO	YES	YES	YES	NO	YES	YES	YES	YES	NO	NO	YES	YES	YES	YES	YES	NO	YES	YES	NO	YES	YES	B2	O6:H1	STRONG
U2	Chronic P.	NO	NO	NO	NO	YES	NO	NO	YES	NO	NO	NO	YES	YES	NO	NO	NO	YES	NO	YES	YES	YES	NO	YES	YES	NO	YES	YES	NA	O16:H5	MODERATE
U3	Gingivitis	NO	NO	NO	NO	YES	YES	NO	YES	NO	NO	NO	NO	YES	NO	YES	NO	YES	NO	YES	YES	YES	NO	YES	YES	NO	YES	YES	NA	O25:H18	MODERATE
U8	Chronic P.	YES	NO	YES	NO	YES	NO	YES	YES	YES	NO	YES	YES	YES	YES	NO	NO	NO	YES	YES	YES	YES	NO	YES	YES	NO	YES	YES	B2	O2:H39	MODERATE
U9	Gingivitis	NO	NO	NO	NO	YES	YES	NO	YES	NO	NO	NO	NO	NO	NO	NO	NO	YES	NO	YES	YES	YES	NO	YES	NO	NO	YES	NO	NA	O12:H-	NON-PRODUCING
U10	Chronic P.	YES	NO	YES	NO	YES	NO	YES	YES	YES	NO	YES	YES	YES	YES	NO	NO	YES	YES	YES	YES	YES	NO	YES	YES	NO	YES	YES	D	O2:H39	MODERATE
U11	Moderate P.	YES	NO	YES	NO	YES	NO	NO	YES	NO	NO	YES	YES	YES	NO	NO	NO	NO	YES	YES	YES	YES	YES	NO	YES	NO	YES	YES	E	O15:H18	STRONG
U15	Chronic P.	NO	NO	NO	NO	YES	NO	NO	NO	NO	NO	NO	NO	NO	NO	NO	NO	NO	NO	YES	YES	YES	YES	NO	YES	NO	NO	YES	NA	O12:H-	NON-PRODUCING
U16	Chronic P.	NO	NO	NO	NO	YES	YES	NO	YES	NO	NO	NO	NO	YES	NO	NO	NO	YES	NO	YES	YES	YES	NO	YES	YES	NO	YES	YES	B2	O25:H4	WEAK
U21	Moderate P.	YES	NO	YES	NO	YES	NO	NO	YES	NO	NO	YES	YES	YES	NO	NO	NO	YES	NO	YES	YES	YES	NO	YES	YES	NO	YES	YES	B2	O25:H4	STRONG
U51	Gingivitis	YES	NO	YES	NO	YES	NO	NO	YES	NO	NO	YES	YES	YES	NO	NO	NO	YES	NO	YES	YES	YES	NO	YES	YES	NO	YES	YES	B2	O25:H4	WEAK
U52	Moderate P.	NO	NO	NO	NO	YES	NO	NO	YES	NO	NO	NO	NO	NO	NO	NO	NO	YES	NO	YES	YES	YES	NO	YES	NO	NO	NO	NO	NA	O12:H-	WEAK
U53	Moderate P.	NO	NO	NO	NO	YES	NO	NO	NO	NO	NO	NO	NO	NO	NO	NO	NO	YES	NO	YES	YES	YES	NO	NO	YES	NO	YES	NO	B1	O8:H20	WEAK
U54	Moderate P.	NO	NO	NO	NO	YES	NO	NO	NO	NO	NO	NO	NO	NO	NO	NO	NO	NO	NO	NO	YES	YES	NO	NO	NO	NO	NO	NO	NA	O62:H30	MODERATE
U57	Chronic P.	YES	NO	YES	NO	YES	NO	NO	YES	NO	NO	YES	YES	YES	NO	NO	NO	NO	NO	YES	YES	YES	NO	YES	YES	NO	YES	YES	B2	O25:H4	STRONG
U62	Moderate P.	YES	NO	YES	NO	YES	NO	NO	YES	NO	NO	NO	YES	YES	NO	NO	NO	NO	YES	YES	YES	YES	YES	NO	YES	NO	YES	YES	E	O24:H-	STRONG
U70	Chronic P.	NO	NO	NO	NO	YES	NO	NO	NO	NO	NO	NO	NO	NO	NO	NO	YES	YES	YES	YES	YES	YES	NO	NO	NO	YES	YES	NO	NA	O20:H?	MODERATE
U88	Moderate P.	NO	NO	NO	NO	YES	NO	NO	YES	NO	NO	NO	NO	NO	NO	NO	NO	YES	NO	YES	YES	YES	NO	YES	YES	NO	YES	YES	NA	O12:H-	WEAK
U90	Moderate P.	NO	NO	NO	NO	YES	NO	NO	NO	NO	NO	NO	NO	NO	NO	NO	NO	NO	NO	YES	YES	YES	NO	NO	YES	NO	NO	NO	B1	O112ac:H40	STRONG
U91	Moderate P.	NO	NO	NO	NO	YES	NO	NO	NO	NO	NO	NO	NO	YES	NO	NO	NO	NO	NO	NO	YES	YES	NO	NO	NO	NO	NO	YES	E	O?:H-	WEAK
U92	Moderate P.	YES	NO	YES	NO	YES	NO	NO	YES	NO	NO	YES	YES	YES	NO	NO	NO	YES	YES	YES	YES	YES	NO	YES	YES	NO	YES	YES	B2	O25:H4	STRONG
U93	Moderate P.	NO	NO	NO	NO	YES	NO	NO	NO	NO	NO	NO	NO	NO	YES	YES	NO	NO	NO	YES	YES	YES	NO	YES	NO	NO	YES	YES	E	O15:H18	WEAK
U94	Moderate P.	NO	NO	NO	NO	YES	NO	NO	YES	NO	NO	NO	NO	YES	NO	NO	NO	NO	NO	YES	YES	YES	NO	YES	YES	NO	YES	YES	B2	O16:H5	NON-PRODUCING
U103	Moderate P.	NO	NO	NO	NO	YES	NO	NO	NO	NO	NO	NO	NO	YES	NO	NO	NO	NO	NO	YES	YES	YES	NO	NO	NO	YES	YES	YES	NA	O48:H-	WEAK
U115	Moderate P.	NO	NO	NO	NO	YES	NO	NO	YES	NO	NO	NO	NO	NO	NO	NO	NO	YES	NO	YES	YES	YES	NO	YES	YES	NO	YES	YES	NA	O12:H-	WEAK
U121	Moderate P.	NO	NO	NO	NO	YES	NO	NO	NO	NO	NO	NO	NO	NO	NO	NO	NO	NO	NO	NO	YES	YES	NO	NO	NO	NO	YES	NO	B1	O21:H10	STRONG
U133	Moderate P.	YES	NO	YES	NO	YES	NO	NO	YES	NO	NO	NO	YES	NO	NO	NO	NO	NO	YES	YES	YES	YES	YES	NO	YES	NO	YES	YES	E	O15:H10	MODERATE
U134	Moderate P.	NO	NO	NO	NO	YES	NO	NO	NO	NO	NO	NO	NO	YES	NO	NO	NO	NO	NO	NO	YES	YES	YES	NO	NO	YES	YES	YES	NA	O48:H-	MODERATE
U139	Chronic P.	YES	NO	YES	NO	YES	NO	NO	YES	NO	NO	NO	YES	YES	NO	NO	NO	NO	YES	YES	NO	YES	YES	NO	YES	NO	YES	YES	E	O15:H18	WEAK
U143	Moderate P.	NO	NO	NO	NO	YES	NO	NO	NO	NO	NO	NO	NO	YES	NO	NO	NO	NO	NO	NO	NO	YES	YES	NO	NO	NO	NO	YES	E	O58:H34	STRONG
U149	Chronic P.	NO	NO	NO	NO	YES	NO	NO	YES	NO	NO	NO	NO	NO	NO	NO	NO	NO	NO	YES	YES	YES	YES	YES	YES	NO	YES	NO	E	O25:H18	MODERATE
U179	Moderate P.	YES	NO	NO	YES	YES	NO	YES	NO	NO	NO	YES	YES	YES	YES	NO	NO	NO	YES	YES	YES	YES	NO	YES	YES	NO	YES	YES	B2	O6:H31	STRONG
U182	Moderate P.	NO	NO	NO	NO	YES	NO	NO	NO	NO	NO	NO	NO	NO	NO	NO	NO	YES	YES	YES	YES	YES	NO	NO	YES	YES	YES	NO	B1	O?:H-	MODERATE
U193	Chronic P.	NO	NO	NO	NO	YES	NO	NO	NO	NO	NO	NO	NO	NO	NO	NO	NO	NO	NO	YES	YES	YES	NO	NO	NO	NO	NO	NO	B1	O185:H16	MODERATE
U197	Chronic P.	YES	NO	NO	NO	YES	NO	NO	YES	NO	NO	NO	NO	YES	NO	NO	NO	YES	NO	YES	YES	YES	NO	YES	YES	NO	NO	YES	B2	O48:H-	STRONG
U198	Chronic P.	NO	NO	NO	NO	YES	NO	NO	NO	NO	NO	NO	YES	NO	NO	NO	NO	NO	NO	YES	YES	YES	NO	NO	NO	NO	YES	YES	NA	OR:H-	STRONG
U200	Moderate P.	NO	NO	NO	NO	YES	NO	NO	NO	NO	NO	NO	NO	YES	NO	NO	NO	NO	NO	NO	NO	YES	YES	NO	NO	NO	YES	YES	E	O48:H-	MODERATE
U202	Chronic P.	NO	NO	NO	NO	YES	YES	NO	YES	NO	NO	NO	NO	YES	NO	NO	NO	NO	NO	YES	YES	YES	YES	YES	YES	NO	YES	YES	B2	O25:H4	MODERATE
U204	Moderate P.	NO	NO	NO	NO	YES	NO	NO	NO	NO	NO	NO	NO	YES	NO	NO	NO	NO	NO	NO	YES	YES	NO	NO	NO	NO	NO	NO	E	O58:H34	STRONG
U205	Chronic P.	NO	NO	NO	NO	YES	NO	NO	NO	NO	NO	NO	NO	YES	NO	NO	NO	NO	NO	NO	YES	YES	YES	NO	NO	NO	NO	NO	NA	O25:H4	MODERATE
U206	Chronic P.	NO	NO	NO	NO	NO	NO	NO	NO	NO	NO	NO	NO	NO	NO	NO	NO	NO	NO	NO	NO	NO	NO	NO	NO	NO	NO	YES	NA	O044037:H?	NON-PRODUCING
U207	Moderate P.	NO	NO	NO	NO	NO	NO	NO	NO	NO	NO	NO	NO	NO	NO	YES	YES	NO	NO	YES	YES	YES	NO	NO	NO	NO	YES	YES	NA	O12:H9	STRONG
U208	Moderate P.	NO	NO	NO	NO	YES	NO	NO	NO	NO	NO	NO	NO	NO	NO	NO	NO	NO	NO	NO	NO	YES	YES	NO	NO	NO	NO	NO	E	O185:H?	MODERATE
U209	Moderate P.	NO	NO	NO	NO	NO	NO	NO	NO	NO	NO	NO	NO	NO	NO	NO	NO	NO	NO	NO	YES	YES	NO	NO	NO	NO	NO	YES	B1	O12:H-	WEAK
U215	Moderate P.	NO	NO	NO	NO	YES	NO	YES	YES	YES	NO	YES	YES	YES	YES	NO	NO	NO	YES	YES	YES	YES	YES	YES	YES	NO	NO	YES	B2	O2:H39	WEAK
U216	Moderate P.	NO	NO	NO	NO	YES	NO	NO	YES	NO	NO	NO	NO	YES	NO	NO	NO	NO	NO	YES	NO	YES	YES	YES	YES	NO	YES	YES	B2	O140:H?	MODERATE
U217	Chronic P.	NO	NO	NO	NO	YES	NO	NO	YES	NO	NO	NO	NO	YES	NO	NO	NO	NO	NO	YES	NO	YES	NO	YES	NO	NO	YES	YES	NA	O23:H-	NON-PRODUCING
U222	Gingivitis	NO	NO	NO	NO	YES	NO	NO	NO	NO	NO	NO	NO	NO	NO	YES	NO	YES	NO	NO	YES	YES	NO	NO	NO	NO	YES	NO	NA	O48:H48	MODERATE
U223	Gingivitis	NO	NO	NO	NO	NO	NO	NO	YES	NO	NO	NO	NO	NO	NO	NO	NO	NO	NO	YES	YES	YES	NO	NO	NO	NO	YES	NO	NA	O?:H30	MODERATE
U224	Moderate P.	NO	NO	NO	NO	YES	NO	NO	YES	NO	NO	NO	NO	YES	NO	NO	NO	NO	YES	YES	YES	YES	YES	YES	YES	NO	NO	YES	NA	O154:H4	NON-PRODUCING
U237	Gingivitis	NO	NO	NO	NO	YES	NO	YES	YES	YES	NO	YES	YES	YES	YES	NO	NO	NO	YES	YES	YES	YES	YES	YES	YES	NO	YES	YES	B2	OR:H39	STRONG
U247	Gingivitis	NO	NO	NO	NO	YES	NO	NO	YES	NO	NO	NO	NO	NO	NO	NO	NO	NO	NO	YES	YES	YES	YES	YES	NO	NO	YES	NO	NA	O12:H-	MODERATE
E1	Moderate P.	NO	NO	NO	NO	YES	NO	NO	NO	NO	NO	YES	NO	YES	NO	NO	NO	NO	NO	NO	YES	YES	NO	NO	NO	NO	NO	YES	NA	O2:H39	MODERATE
E16	Chronic P.	NO	NO	NO	NO	YES	NO	NO	NO	NO	NO	NO	NO	NO	NO	NO	NO	NO	NO	YES	YES	YES	NO	NO	NO	NO	NO	YES	NA	O25:H4	MODERATE
E24	Moderate P.	NO	NO	NO	NO	NO	NO	NO	NO	NO	NO	NO	NO	NO	NO	NO	NO	NO	NO	NO	NO	YES	NO	NO	NO	NO	NO	NO	NA	O25:H4	MODERATE
E32	Moderate P.	NO	NO	NO	NO	NO	NO	NO	NO	NO	NO	NO	NO	NO	NO	NO	NO	NO	NO	NO	NO	YES	NO	NO	NO	NO	NO	NO	A	O48:H48	WEAK
E35	Moderate P.	NO	NO	NO	NO	NO	NO	NO	NO	NO	NO	NO	NO	NO	NO	NO	NO	NO	YES	NO	YES	NO	NO	NO	NO	NO	NO	YES	NA	O25:H4	STRONG
E37	Chronic P.	NO	NO	NO	NO	NO	NO	NO	NO	NO	NO	NO	NO	NO	NO	NO	NO	NO	NO	NO	YES	NO	NO	NO	NO	NO	NO	NO	NA	O25:H4	MODERATE
E82	Moderate P.	NO	NO	NO	NO	YES	NO	NO	NO	NO	NO	NO	NO	NO	NO	NO	NO	NO	NO	NO	YES	YES	NO	NO	NO	NO	NO	NO	NA	OR:H-	STRONG
I3	Moderate P.	NO	NO	NO	NO	NO	NO	NO	YES	NO	NO	NO	NO	NO	NO	YES	NO	NO	YES	YES	NO	NO	NO	NO	NO	YES	NO	YES	NA	O?:H-	MODERATE
I4	Moderate P.	NO	NO	NO	NO	NO	NO	NO	NO	NO	NO	NO	NO	YES	YES	NO	NO	NO	NO	YES	YES	YES	YES	NO	NO	NO	NO	YES	NA	O25:H4	MODERATE
I8	Chronic P.	NO	NO	NO	NO	NO	NO	NO	NO	NO	NO	NO	NO	NO	NO	NO	NO	NO	NO	NO	NO	NO	NO	NO	NO	NO	NO	YES	NA	O?:H-	STRONG
I67	Chronic P.	NO	NO	NO	NO	NO	NO	NO	NO	NO	NO	NO	NO	NO	YES	NO	NO	NO	YES	NO	YES	NO	NO	NO	NO	NO	NO	NO	NA	O?:H-	NON-PRODUCING
I74	Chronic P.	NO	NO	NO	YES	YES	NO	NO	NO	NO	NO	NO	NO	NO	NO	NO	YES	YES	YES	YES	YES	YES	NO	NO	YES	NO	YES	YES	B2	O?:H-	NON-PRODUCING
I85	Moderate P.	NO	NO	NO	NO	NO	NO	YES	NO	NO	NO	NO	NO	NO	NO	YES	NO	NO	YES	YES	YES	NO	YES	NO	NO	NO	NO	NO	NA	O?:H?	WEAK
I92	Moderate P.	YES	NO	YES	NO	YES	NO	YES	NO	YES	NO	YES	YES	YES	YES	NO	NO	NO	YES	YES	YES	YES	YES	YES	YES	NO	YES	YES	B2	O6:H1	MODERATE
I100	Moderate P.	NO	NO	NO	NO	NO	NO	NO	NO	NO	NO	NO	NO	NO	NO	NO	NO	NO	YES	NO	YES	NO	NO	NO	NO	NO	NO	NO	NA	O?:H30	WEAK
I101	Moderate P.	NO	NO	NO	NO	NO	NO	NO	NO	NO	NO	NO	NO	NO	NO	NO	NO	NO	YES	YES	YES	NO	NO	NO	NO	NO	NO	NO	NA	O8:H20	MODERATE
I102	Gingivitis	YES	NO	NO	NO	NO	NO	NO	NO	NO	NO	NO	NO	NO	YES	NO	NO	NO	NO	YES	YES	NO	YES	NO	NO	NO	NO	YES	B2	O20:H34	MODERATE
I104	Moderate P.	NO	NO	NO	NO	NO	NO	YES	NO	NO	NO	NO	NO	NO	NO	NO	NO	NO	YES	NO	YES	NO	NO	NO	NO	NO	NO	YES	B2	O2:H39	MODERATE
I105	Moderate P.	NO	NO	NO	NO	YES	NO	NO	YES	NO	NO	NO	NO	YES	NO	YES	NO	NO	NO	YES	YES	YES	NO	YES	YES	NO	YES	YES	NA	O1:H-	WEAK
I116	Moderate P.	YES	NO	NO	NO	NO	NO	NO	NO	NO	NO	NO	NO	NO	NO	NO	NO	NO	NO	NO	YES	NO	NO	NO	NO	NO	YES	NO	NA	O1:H-	STRONG
I123	Moderate P.	NO	NO	NO	NO	NO	NO	NO	NO	NO	NO	NO	NO	NO	NO	NO	NO	NO	NO	YES	NO	NO	NO	NO	NO	NO	NO	NO	F	O12:H-	MODERATE
I128	Moderate P	NO	NO	NO	NO	NO	NO	YES	NO	NO	NO	NO	NO	NO	NO	NO	NO	NO	YES	NO	NO	NO	NO	NO	NO	NO	NO	NO	NA	O12:H-	WEAK
I152	Moderate P.	YES	NO	NO	YES	YES	NO	YES	YES	NO	NO	NO	NO	YES	NO	NO	NO	NO	NO	YES	YES	YES	NO	YES	YES	NO	YES	YES	B2	O25:H4	WEAK
I167	Chronic P.	YES	NO	NO	YES	YES	NO	YES	NO	NO	NO	NO	NO	NO	NO	NO	NO	NO	YES	NO	YES	NO	NO	NO	NO	YES	YES	NO	NA	O?:H5	WEAK
I170	Gingivitis	NO	NO	NO	NO	NO	YES	NO	NO	NO	NO	NO	NO	NO	NO	NO	NO	NO	YES	NO	NO	NO	NO	NO	NO	NO	NO	YES	NA	O12:H-	WEAK
I204	Chronic P.	NO	NO	NO	YES	YES	NO	YES	NO	NO	NO	NO	NO	NO	NO	NO	NO	NO	YES	YES	YES	YES	NO	NO	NO	NO	YES	YES	NA	O25:H4	NON-PRODUCING
I209	Moderate P.	NO	NO	NO	NO	NO	NO	NO	NO	NO	NO	NO	NO	NO	NO	NO	NO	NO	NO	YES	YES	NO	NO	NO	NO	NO	NO	YES	NA	O12:H-	WEAK
I218	Chronic P.	NO	NO	NO	NO	NO	NO	NO	NO	NO	NO	NO	NO	NO	NO	NO	NO	NO	NO	YES	YES	YES	NO	NO	NO	NO	NO	NO	NA	O1:H?	STRONG
I225	Chronic P.	NO	NO	NO	NO	NO	NO	NO	NO	NO	NO	NO	NO	NO	NO	NO	NO	NO	YES	YES	YES	NO	NO	NO	NO	NO	NO	NO	NA	O6:H?	WEAK
I240	Moderate P.	NO	NO	NO	NO	YES	NO	NO	YES	NO	NO	NO	NO	NO	YES	NO	NO	NO	YES	NO	YES	NO	NO	NO	NO	YES	NO	NO	F	O?:H-	WEAK
I261	Moderate P.	NO	NO	YES	NO	YES	NO	YES	NO	YES	NO	YES	NO	NO	YES	NO	NO	NO	YES	YES	YES	NO	NO	YES	NO	NO	YES	NO	B2	O149:H39	WEAK
I265	Moderate P.	NO	NO	NO	NO	NO	NO	NO	YES	NO	NO	NO	NO	NO	NO	NO	NO	NO	YES	NO	YES	NO	NO	NO	NO	NO	NO	YES	B2	O?:H21	NON-PRODUCING
I268	Moderate P.	NO	NO	NO	NO	NO	NO	NO	NO	NO	NO	NO	NO	NO	NO	NO	NO	NO	YES	NO	YES	NO	NO	NO	NO	NO	NO	NO	NA	O6:H1	MODERATE
I291	Moderate P.	NO	NO	NO	NO	YES	NO	NO	YES	NO	NO	NO	NO	YES	NO	YES	NO	YES	NO	YES	YES	YES	NO	YES	YES	NO	YES	YES	B2	OR:H4	MODERATE
I299	Chronic P.	NO	NO	NO	NO	NO	NO	NO	NO	NO	NO	NO	NO	NO	NO	YES	NO	NO	NO	YES	YES	NO	NO	NO	NO	NO	NO	NO	NA	O?:H55	WEAK
I310	Chronic P.	NO	NO	NO	NO	NO	NO	NO	NO	NO	NO	NO	NO	NO	NO	NO	NO	NO	NO	NO	YES	NO	NO	NO	NO	NO	NO	NO	NA	O6:H?	WEAK
I321	Moderate P.	NO	NO	NO	NO	NO	NO	NO	YES	NO	NO	NO	NO	NO	NO	NO	NO	NO	NO	YES	YES	NO	NO	NO	NO	NO	NO	NO	NA	O?:H-	STRONG
I337	Chronic P.	NO	NO	NO	NO	YES	NO	NO	NO	NO	NO	NO	NO	NO	NO	YES	NO	NO	NO	NO	YES	NO	NO	NO	NO	NO	NO	NO	B1	O1:H7	NON-PRODUCING
I344	Moderate P.	NO	NO	NO	NO	NO	NO	NO	NO	NO	NO	NO	NO	NO	NO	NO	NO	NO	YES	NO	YES	NO	NO	NO	NO	NO	NO	NO	B2	O21:H10	STRONG
I347	Moderate P.	NO	NO	NO	NO	YES	NO	NO	YES	NO	NO	NO	NO	YES	YES	NO	NO	YES	NO	YES	YES	YES	NO	YES	YES	NO	YES	YES	NA	O4:H18	STRONG
I350	Moderate P.	NO	NO	NO	NO	YES	NO	NO	NO	NO	NO	NO	NO	NO	NO	NO	NO	NO	NO	NO	YES	NO	NO	NO	NO	NO	NO	NO	NA	O1:H7	STRONG
I357	Gingivitis	NO	NO	NO	NO	NO	NO	NO	NO	NO	NO	NO	NO	NO	NO	NO	NO	NO	NO	YES	YES	NO	NO	NO	NO	NO	NO	NO	B2	O12:H-	STRONG
I372	Chronic P.	NO	NO	NO	NO	NO	NO	NO	NO	NO	NO	NO	NO	NO	NO	NO	NO	NO	NO	NO	YES	NO	NO	NO	NO	NO	NO	NO	NA	O?:H?	STRONG
I386	Moderate P.	NO	NO	NO	NO	YES	NO	NO	NO	NO	NO	NO	NO	NO	NO	NO	NO	NO	NO	YES	YES	NO	NO	NO	NO	NO	NO	NO	NA	O?:H?	MODERATE
I395	Moderate P.	NO	NO	NO	NO	YES	NO	NO	NO	NO	NO	NO	NO	NO	NO	NO	NO	NO	YES	YES	YES	YES	NO	NO	NO	YES	YES	NO	A	O25:H18	WEAK
I421	Moderate P.	NO	NO	NO	NO	YES	NO	YES	NO	YES	NO	YES	NO	NO	YES	NO	NO	NO	YES	YES	YES	YES	NO	YES	YES	NO	NO	YES	B2	O2:H39	STRONG
I442	Gingivitis	NO	NO	NO	NO	YES	NO	YES	YES	NO	NO	NO	YES	NO	NO	NO	NO	NO	NO	YES	YES	YES	NO	YES	YES	NO	YES	NO	NA	O25:H18	STRONG
I443	Gingivitis	NO	NO	NO	NO	YES	NO	YES	NO	YES	NO	YES	YES	NO	YES	NO	NO	NO	YES	YES	YES	YES	NO	YES	YES	NO	YES	YES	B2	O6:H1	STRONG
