# Supplementary material for: High Virulence and Multidrug Resistance of Escherichia coli Isolated in Periodontal Disease
Source: Microorganisms. 2022 Dec 23;11(1):45. doi: 10.3390/microorganisms11010045 (PMC9863014; doi:10.3390/microorganisms11010045)
Supplement: Supplementary file 1 [file microorganisms-11-00045-s001.zip › Supplementary material S2-Detection.table.tsv]

NO.OFSTRAIN	Diagnosis	pap	papGI	papGII	papGIII	fim	afa	sfa	iha	focG	bmaE	cnf1	hlyA	usp	set.1	astA	tsh	iuc	iroN	irp2	feoB	fyuA	ireA	kpsMT	ompT	iss	traT	malX	PHYLOGROUP	SEROTYPE	BIOFILM FORMATION
U1	Moderate P.	1	0	1	0	1	0	1	1	1	0	1	1	1	1	0	0	1	1	1	1	1	0	1	1	0	1	1	B2	O6:H1	STRONG
U2	Chronic P.	0	0	0	0	1	0	0	1	0	0	0	1	1	0	0	0	1	0	1	1	1	0	1	1	0	1	1	NA	O16:H5	MODERATE
U3	Gingivitis	0	0	0	0	1	1	0	1	0	0	0	0	1	0	1	0	1	0	1	1	1	0	1	1	0	1	1	NA	O25:H18	MODERATE
U8	Chronic P.	1	0	1	0	1	0	1	1	1	0	1	1	1	1	0	0	0	1	1	1	1	0	1	1	0	1	1	B2	O2:H39	MODERATE
U9	Gingivitis	0	0	0	0	1	1	0	1	0	0	0	0	0	0	0	0	1	0	1	1	1	0	1	0	0	1	0	NA	O12:H-	NON-PRODUCING
U10	Chronic P.	1	0	1	0	1	0	1	1	1	0	1	1	1	1	0	0	1	1	1	1	1	0	1	1	0	1	1	D	O2:H39	MODERATE
U11	Moderate P.	1	0	1	0	1	0	0	1	0	0	1	1	1	0	0	0	0	1	1	1	1	1	0	1	0	1	1	E	O15:H18	STRONG
U15	Chronic P.	0	0	0	0	1	0	0	0	0	0	0	0	0	0	0	0	0	0	1	1	1	1	0	1	0	0	1	NA	O12:H-	NON-PRODUCING
U16	Chronic P.	0	0	0	0	1	1	0	1	0	0	0	0	1	0	0	0	1	0	1	1	1	0	1	1	0	1	1	B2	O25:H4	WEAK
U21	Moderate P.	1	0	1	0	1	0	0	1	0	0	1	1	1	0	0	0	1	0	1	1	1	0	1	1	0	1	1	B2	O25:H4	STRONG
U51	Gingivitis	1	0	1	0	1	0	0	1	0	0	1	1	1	0	0	0	1	0	1	1	1	0	1	1	0	1	1	B2	O25:H4	WEAK
U52	Moderate P.	0	0	0	0	1	0	0	1	0	0	0	0	0	0	0	0	1	0	1	1	1	0	1	0	0	0	0	NA	O12:H-	WEAK
U53	Moderate P.	0	0	0	0	1	0	0	0	0	0	0	0	0	0	0	0	1	0	1	1	1	0	0	1	0	1	0	B1	O8:H20	WEAK
U54	Moderate P.	0	0	0	0	1	0	0	0	0	0	0	0	0	0	0	0	0	0	0	1	1	0	0	0	0	0	0	NA	O62:H30	MODERATE
U57	Chronic P.	1	0	1	0	1	0	0	1	0	0	1	1	1	0	0	0	0	0	1	1	1	0	1	1	0	1	1	B2	O25:H4	STRONG
U62	Moderate P.	1	0	1	0	1	0	0	1	0	0	0	1	1	0	0	0	0	1	1	1	1	1	0	1	0	1	1	E	O24:H-	STRONG
U70	Chronic P.	0	0	0	0	1	0	0	0	0	0	0	0	0	0	0	1	1	1	1	1	1	0	0	0	1	1	0	NA	O20:H?	MODERATE
U88	Moderate P.	0	0	0	0	1	0	0	1	0	0	0	0	0	0	0	0	1	0	1	1	1	0	1	1	0	1	1	NA	O12:H-	WEAK
U90	Moderate P.	0	0	0	0	1	0	0	0	0	0	0	0	0	0	0	0	0	0	1	1	1	0	0	1	0	0	0	B1	O112ac:H40	STRONG
U91	Moderate P.	0	0	0	0	1	0	0	0	0	0	0	0	1	0	0	0	0	0	0	1	1	0	0	0	0	0	1	E	O?:H-	WEAK
U92	Moderate P.	1	0	1	0	1	0	0	1	0	0	1	1	1	0	0	0	1	1	1	1	1	0	1	1	0	1	1	B2	O25:H4	STRONG
U93	Moderate P.	0	0	0	0	1	0	0	0	0	0	0	0	0	1	1	0	0	0	1	1	1	0	1	0	0	1	1	E	O15:H18	WEAK
U94	Moderate P.	0	0	0	0	1	0	0	1	0	0	0	0	1	0	0	0	0	0	1	1	1	0	1	1	0	1	1	B2	O16:H5	NON-PRODUCING
U103	Moderate P.	0	0	0	0	1	0	0	0	0	0	0	0	1	0	0	0	0	0	1	1	1	0	0	0	1	1	1	NA	O48:H-	WEAK
U115	Moderate P.	0	0	0	0	1	0	0	1	0	0	0	0	0	0	0	0	1	0	1	1	1	0	1	1	0	1	1	NA	O12:H-	WEAK
U121	Moderate P.	0	0	0	0	1	0	0	0	0	0	0	0	0	0	0	0	0	0	0	1	1	0	0	0	0	1	0	B1	O21:H10	STRONG
U133	Moderate P.	1	0	1	0	1	0	0	1	0	0	0	1	0	0	0	0	0	1	1	1	1	1	0	1	0	1	1	E	O15:H10	MODERATE
U134	Moderate P.	0	0	0	0	1	0	0	0	0	0	0	0	1	0	0	0	0	0	0	1	1	1	0	0	1	1	1	NA	O48:H-	MODERATE
U139	Chronic P.	1	0	1	0	1	0	0	1	0	0	0	1	1	0	0	0	0	1	1	0	1	1	0	1	0	1	1	E	O15:H18	WEAK
U143	Moderate P.	0	0	0	0	1	0	0	0	0	0	0	0	1	0	0	0	0	0	0	0	1	1	0	0	0	0	1	E	O58:H34	STRONG
U149	Chronic P.	0	0	0	0	1	0	0	1	0	0	0	0	0	0	0	0	0	0	1	1	1	1	1	1	0	1	0	E	O25:H18	MODERATE
U179	Moderate P.	1	0	0	1	1	0	1	0	0	0	1	1	1	1	0	0	0	1	1	1	1	0	1	1	0	1	1	B2	O6:H31	STRONG
U182	Moderate P.	0	0	0	0	1	0	0	0	0	0	0	0	0	0	0	0	1	1	1	1	1	0	0	1	1	1	0	B1	O?:H-	MODERATE
U193	Chronic P.	0	0	0	0	1	0	0	0	0	0	0	0	0	0	0	0	0	0	1	1	1	0	0	0	0	0	0	B1	O185:H16	MODERATE
U197	Chronic P.	1	0	0	0	1	0	0	1	0	0	0	0	1	0	0	0	1	0	1	1	1	0	1	1	0	0	1	B2	O48:H-	STRONG
U198	Chronic P.	0	0	0	0	1	0	0	0	0	0	0	1	0	0	0	0	0	0	1	1	1	0	0	0	0	1	1	NA	OR:H-	STRONG
U200	Moderate P.	0	0	0	0	1	0	0	0	0	0	0	0	1	0	0	0	0	0	0	0	1	1	0	0	0	1	1	E	O48:H-	MODERATE
U202	Chronic P.	0	0	0	0	1	1	0	1	0	0	0	0	1	0	0	0	0	0	1	1	1	1	1	1	0	1	1	B2	O25:H4	MODERATE
U204	Moderate P.	0	0	0	0	1	0	0	0	0	0	0	0	1	0	0	0	0	0	0	1	1	0	0	0	0	0	0	E	O58:H34	STRONG
U205	Chronic P.	0	0	0	0	1	0	0	0	0	0	0	0	1	0	0	0	0	0	0	1	1	1	0	0	0	0	0	NA	O25:H4	MODERATE
U206	Chronic P.	0	0	0	0	0	0	0	0	0	0	0	0	0	0	0	0	0	0	0	0	0	0	0	0	0	0	1	NA	O044037:H?	NON-PRODUCING
U207	Moderate P.	0	0	0	0	0	0	0	0	0	0	0	0	0	0	1	1	0	0	1	1	1	0	0	0	0	1	1	NA	O12:H9	STRONG
U208	Moderate P.	0	0	0	0	1	0	0	0	0	0	0	0	0	0	0	0	0	0	0	0	1	1	0	0	0	0	0	E	O185:H?	MODERATE
U209	Moderate P.	0	0	0	0	0	0	0	0	0	0	0	0	0	0	0	0	0	0	0	1	1	0	0	0	0	0	1	B1	O12:H-	WEAK
U215	Moderate P.	0	0	0	0	1	0	1	1	1	0	1	1	1	1	0	0	0	1	1	1	1	1	1	1	0	0	1	B2	O2:H39	WEAK
U216	Moderate P.	0	0	0	0	1	0	0	1	0	0	0	0	1	0	0	0	0	0	1	0	1	1	1	1	0	1	1	B2	O140:H?	MODERATE
U217	Chronic P.	0	0	0	0	1	0	0	1	0	0	0	0	1	0	0	0	0	0	1	0	1	0	1	0	0	1	1	NA	O23:H-	NON-PRODUCING
U222	Gingivitis	0	0	0	0	1	0	0	0	0	0	0	0	0	0	1	0	1	0	0	1	1	0	0	0	0	1	0	NA	O48:H48	MODERATE
U223	Gingivitis	0	0	0	0	0	0	0	1	0	0	0	0	0	0	0	0	0	0	1	1	1	0	0	0	0	1	0	NA	O?:H30	MODERATE
U224	Moderate P.	0	0	0	0	1	0	0	1	0	0	0	0	1	0	0	0	0	1	1	1	1	1	1	1	0	0	1	NA	O154:H4	NON-PRODUCING
U237	Gingivitis	0	0	0	0	1	0	1	1	1	0	1	1	1	1	0	0	0	1	1	1	1	1	1	1	0	1	1	B2	OR:H39	STRONG
U247	Gingivitis	0	0	0	0	1	0	0	1	0	0	0	0	0	0	0	0	0	0	1	1	1	1	1	0	0	1	0	NA	O12:H-	MODERATE
E1	Moderate P.	0	0	0	0	1	0	0	0	0	0	1	0	1	0	0	0	0	0	0	1	1	0	0	0	0	0	1	NA	O2:H39	MODERATE
E16	Chronic P.	0	0	0	0	1	0	0	0	0	0	0	0	0	0	0	0	0	0	1	1	1	0	0	0	0	0	1	NA	O25:H4	MODERATE
E24	Moderate P.	0	0	0	0	0	0	0	0	0	0	0	0	0	0	0	0	0	0	0	0	1	0	0	0	0	0	0	NA	O25:H4	MODERATE
E32	Moderate P.	0	0	0	0	0	0	0	0	0	0	0	0	0	0	0	0	0	0	0	0	1	0	0	0	0	0	0	A	O48:H48	WEAK
E35	Moderate P.	0	0	0	0	0	0	0	0	0	0	0	0	0	0	0	0	0	1	0	1	0	0	0	0	0	0	1	NA	O25:H4	STRONG
E37	Chronic P.	0	0	0	0	0	0	0	0	0	0	0	0	0	0	0	0	0	0	0	1	0	0	0	0	0	0	0	NA	O25:H4	MODERATE
E82	Moderate P.	0	0	0	0	1	0	0	0	0	0	0	0	0	0	0	0	0	0	0	1	1	0	0	0	0	0	0	NA	OR:H-	STRONG
I3	Moderate P.	0	0	0	0	0	0	0	1	0	0	0	0	0	0	1	0	0	1	1	0	0	0	0	0	1	0	1	NA	O?:H-	MODERATE
I4	Moderate P.	0	0	0	0	0	0	0	0	0	0	0	0	1	1	0	0	0	0	1	1	1	1	0	0	0	0	1	NA	O25:H4	MODERATE
I8	Chronic P.	0	0	0	0	0	0	0	0	0	0	0	0	0	0	0	0	0	0	0	0	0	0	0	0	0	0	1	NA	O?:H-	STRONG
I67	Chronic P.	0	0	0	0	0	0	0	0	0	0	0	0	0	1	0	0	0	1	0	1	0	0	0	0	0	0	0	NA	O?:H-	NON-PRODUCING
I74	Chronic P.	0	0	0	1	1	0	0	0	0	0	0	0	0	0	0	1	1	1	1	1	1	0	0	1	0	1	1	B2	O?:H-	NON-PRODUCING
I85	Moderate P.	0	0	0	0	0	0	1	0	0	0	0	0	0	0	1	0	0	1	1	1	0	1	0	0	0	0	0	NA	O?:H?	WEAK
I92	Moderate P.	1	0	1	0	1	0	1	0	1	0	1	1	1	1	0	0	0	1	1	1	1	1	1	1	0	1	1	B2	O6:H1	MODERATE
I100	Moderate P.	0	0	0	0	0	0	0	0	0	0	0	0	0	0	0	0	0	1	0	1	0	0	0	0	0	0	0	NA	O?:H30	WEAK
I101	Moderate P.	0	0	0	0	0	0	0	0	0	0	0	0	0	0	0	0	0	1	1	1	0	0	0	0	0	0	0	NA	O8:H20	MODERATE
I102	Gingivitis	1	0	0	0	0	0	0	0	0	0	0	0	0	1	0	0	0	0	1	1	0	1	0	0	0	0	1	B2	O20:H34	MODERATE
I104	Moderate P.	0	0	0	0	0	0	1	0	0	0	0	0	0	0	0	0	0	1	0	1	0	0	0	0	0	0	1	B2	O2:H39	MODERATE
I105	Moderate P.	0	0	0	0	1	0	0	1	0	0	0	0	1	0	1	0	0	0	1	1	1	0	1	1	0	1	1	NA	O1:H-	WEAK
I116	Moderate P.	1	0	0	0	0	0	0	0	0	0	0	0	0	0	0	0	0	0	0	1	0	0	0	0	0	1	0	NA	O1:H-	STRONG
I123	Moderate P.	0	0	0	0	0	0	0	0	0	0	0	0	0	0	0	0	0	0	1	0	0	0	0	0	0	0	0	F	O12:H-	MODERATE
I128	Moderate P	0	0	0	0	0	0	1	0	0	0	0	0	0	0	0	0	0	1	0	0	0	0	0	0	0	0	0	NA	O12:H-	WEAK
I152	Moderate P.	1	0	0	1	1	0	1	1	0	0	0	0	1	0	0	0	0	0	1	1	1	0	1	1	0	1	1	B2	O25:H4	WEAK
I167	Chronic P.	1	0	0	1	1	0	1	0	0	0	0	0	0	0	0	0	0	1	0	1	0	0	0	0	1	1	0	NA	O?:H5	WEAK
I170	Gingivitis	0	0	0	0	0	1	0	0	0	0	0	0	0	0	0	0	0	1	0	0	0	0	0	0	0	0	1	NA	O12:H-	WEAK
I204	Chronic P.	0	0	0	1	1	0	1	0	0	0	0	0	0	0	0	0	0	1	1	1	1	0	0	0	0	1	1	NA	O25:H4	NON-PRODUCING
I209	Moderate P.	0	0	0	0	0	0	0	0	0	0	0	0	0	0	0	0	0	0	1	1	0	0	0	0	0	0	1	NA	O12:H-	WEAK
I218	Chronic P.	0	0	0	0	0	0	0	0	0	0	0	0	0	0	0	0	0	0	1	1	1	0	0	0	0	0	0	NA	O1:H?	STRONG
I225	Chronic P.	0	0	0	0	0	0	0	0	0	0	0	0	0	0	0	0	0	1	1	1	0	0	0	0	0	0	0	NA	O6:H?	WEAK
I240	Moderate P.	0	0	0	0	1	0	0	1	0	0	0	0	0	1	0	0	0	1	0	1	0	0	0	0	1	0	0	F	O?:H-	WEAK
I261	Moderate P.	0	0	1	0	1	0	1	0	1	0	1	0	0	1	0	0	0	1	1	1	0	0	1	0	0	1	0	B2	O149:H39	WEAK
I265	Moderate P.	0	0	0	0	0	0	0	1	0	0	0	0	0	0	0	0	0	1	0	1	0	0	0	0	0	0	1	B2	O?:H21	NON-PRODUCING
I268	Moderate P.	0	0	0	0	0	0	0	0	0	0	0	0	0	0	0	0	0	1	0	1	0	0	0	0	0	0	0	NA	O6:H1	MODERATE
I291	Moderate P.	0	0	0	0	1	0	0	1	0	0	0	0	1	0	1	0	1	0	1	1	1	0	1	1	0	1	1	B2	OR:H4	MODERATE
I299	Chronic P.	0	0	0	0	0	0	0	0	0	0	0	0	0	0	1	0	0	0	1	1	0	0	0	0	0	0	0	NA	O?:H55	WEAK
I310	Chronic P.	0	0	0	0	0	0	0	0	0	0	0	0	0	0	0	0	0	0	0	1	0	0	0	0	0	0	0	NA	O6:H?	WEAK
I321	Moderate P.	0	0	0	0	0	0	0	1	0	0	0	0	0	0	0	0	0	0	1	1	0	0	0	0	0	0	0	NA	O?:H-	STRONG
I337	Chronic P.	0	0	0	0	1	0	0	0	0	0	0	0	0	0	1	0	0	0	0	1	0	0	0	0	0	0	0	B1	O1:H7	NON-PRODUCING
I344	Moderate P.	0	0	0	0	0	0	0	0	0	0	0	0	0	0	0	0	0	1	0	1	0	0	0	0	0	0	0	B2	O21:H10	STRONG
I347	Moderate P.	0	0	0	0	1	0	0	1	0	0	0	0	1	1	0	0	1	0	1	1	1	0	1	1	0	1	1	NA	O4:H18	STRONG
I350	Moderate P.	0	0	0	0	1	0	0	0	0	0	0	0	0	0	0	0	0	0	0	1	0	0	0	0	0	0	0	NA	O1:H7	STRONG
I357	Gingivitis	0	0	0	0	0	0	0	0	0	0	0	0	0	0	0	0	0	0	1	1	0	0	0	0	0	0	0	B2	O12:H-	STRONG
I372	Chronic P.	0	0	0	0	0	0	0	0	0	0	0	0	0	0	0	0	0	0	0	1	0	0	0	0	0	0	0	NA	O?:H?	STRONG
I386	Moderate P.	0	0	0	0	1	0	0	0	0	0	0	0	0	0	0	0	0	0	1	1	0	0	0	0	0	0	0	NA	O?:H?	MODERATE
I395	Moderate P.	0	0	0	0	1	0	0	0	0	0	0	0	0	0	0	0	0	1	1	1	1	0	0	0	1	1	0	A	O25:H18	WEAK
I421	Moderate P.	0	0	0	0	1	0	1	0	1	0	1	0	0	1	0	0	0	1	1	1	1	0	1	1	0	0	1	B2	O2:H39	STRONG
I442	Gingivitis	0	0	0	0	1	0	1	1	0	0	0	1	0	0	0	0	0	0	1	1	1	0	1	1	0	1	0	NA	O25:H18	STRONG
I443	Gingivitis	0	0	0	0	1	0	1	0	1	0	1	1	0	1	0	0	0	1	1	1	1	0	1	1	0	1	1	B2	O6:H1	STRONG
